# Supplementary material for: Sustainable Production of Ulva Oligosaccharides via Enzymatic Hydrolysis: A Review on Ulvan Lyase
Source: Foods. 2024 Sep 5;13(17):2820. doi: 10.3390/foods13172820 (PMC11395424; doi:10.3390/foods13172820)
Supplement: Supplementary file 1 [file foods-13-02820-s001.zip]

Archive with 1 entries (1 files):
- foods-3071969-supplementary.pdf
